# Supplementary material for: Schizophrenia-Like Behavioral Impairments in Mice with Suppressed Expression of Piccolo in the Medial Prefrontal Cortex
Source: J Pers Med. 2021 Jun 26;11(7):607. doi: 10.3390/jpm11070607 (PMC8304324; doi:10.3390/jpm11070607)
Supplement: Supplementary file 1 [file jpm-11-00607-s001.zip]

Archive with 1 entries (1 files):
- jpm-1240514-supplementary.pdf
